# Supplementary material for: The impact of face-mask mandates on all-cause mortality in Switzerland: a quasi-experimental study
Source: Eur J Public Health. 2022 Sep 10;32(5):818–24. doi: 10.1093/eurpub/ckac123 (PMC9527954; doi:10.1093/eurpub/ckac123)
Supplement: ckac123_Supplementary_Data [file ckac123_supplementary_data.zip]

Archive with 21 entries (21 files):
- ejph-2022-02-om-0080-File002.docx
- ejph-2022-02-om-0080-File006.tif
- ejph-2022-02-om-0080-File007.tif
- ejph-2022-02-om-0080-File008.tif
- ejph-2022-02-om-0080-File009.tif
- ejph-2022-02-om-0080-File010.tif
- ejph-2022-02-om-0080-File011.tif
- ejph-2022-02-om-0080-File012.tif
- ejph-2022-02-om-0080-File013.tif
- ejph-2022-02-om-0080-File014.tif
- ejph-2022-02-om-0080-File015.tif
- ejph-2022-02-om-0080-File016.tif
- ejph-2022-02-om-0080-File017.tif
- ejph-2022-02-om-0080-File018.tif
- ejph-2022-02-om-0080-File019.tif
- ejph-2022-02-om-0080-File020.tif
- ejph-2022-02-om-0080-File021.tif
- ejph-2022-02-om-0080-File022.tif
- ejph-2022-02-om-0080-File023.tif
- ejph-2022-02-om-0080-File024.tif
- ejph-2022-02-om-0080-File025.tif
